# Supplementary material for: Climate Change Influences on the Global Potential Distribution of Bluetongue Virus
Source: PLoS One. 2016 Mar 9;11(3):e0150489. doi: 10.1371/journal.pone.0150489 (PMC4784974; doi:10.1371/journal.pone.0150489)
Supplement: S1 File — (CSV) [file pone.0150489.s001.csv]

RCP 2.6	RCP 4.5	RCP 6.0	RCP 8.5
BCC-CSM1-1	ACCESS1-0	BCC-CSM1-1	ACCESS1-0
CCSM4	BCC-CSM1-1	CCSM4	BCC-CSM1-1
CNRM-CM5	CCSM4	GFDL-ESM2G	CCSM4
GFDL-ESM2G	CESM1-CAM5-1-FV2	GISS-E2-R	CNRM-CM5
GFDL-CM3	CNRM-CM5	HadGEM2-AO	GFDL-CM3
GISS-E2-R	GFDL-ESM2G	HadGEM2-ES	GISS-E2-R
HadGEM2-AO	GFDL-CM3	IPSL-CM5A-LR	HadGEM2-AO
HadGEM2-ES	GISS-E2-R	MIROC5	HadGEM2-ES
IPSL-CM5A-LR	HadGEM2-AO	MRI-CGCM3	HadGEM2-CC
MIROC5	HadGEM2-ES	MIROC-ESM-CHEM	INMCM4
MRI-CGCM3	HadGEM2-CC	MIROC-ESM	IPSL-CM5A-LR
MIROC-ESM-CHEM	INMCM4	NorESM1-M	MIROC5
MPI-ESM-LR	IPSL-CM5A-LR		MRI-CGCM3
MIROC-ESM	MIROC5		MIROC-ESM-CHEM
NorESM1-M	MRI-CGCM3		MPI-ESM-LR
	MIROC-ESM-CHEM		MIROC-ESM
	MPI-ESM-LR		NorESM1-M
	MIROC-ESM
	NorESM1-M
