# Supplementary material for: Climate Change Influences on the Global Potential Distribution of Bluetongue Virus
Source: PLoS One. 2016 Mar 9;11(3):e0150489. doi: 10.1371/journal.pone.0150489 (PMC4784974; doi:10.1371/journal.pone.0150489)
Supplement: S2 File — (CSV) [file pone.0150489.s002.csv]

Variable	bio_1	bio_2	bio_3	bio_4	bio_5	bio_6	bio_7	bio_10	bio_11	bio_12	bio_13	bio_14	bio_15	bio_16	bio_17
bio_1		0.503987862	0.840298791	-0.8345681	0.895537855	0.967517675	-0.730925033	0.936067129	0.979998682	0.391348548	0.46462613	0.075659984	0.359669037	0.454280326	0.10254115
bio_2			0.371656263	-0.190280425	0.700279834	0.334559732	0.038540567	0.609913161	0.407114366	-0.247506599	-0.109194044	-0.372257223	0.510713144	-0.128725181	-0.369514198
bio_3				-0.889602658	0.617460112	0.887752238	-0.822977256	0.665555561	0.89083548	0.571241394	0.584605742	0.239512727	0.272658469	0.585058123	0.272085594
bio_4					-0.514772396	-0.936834378	0.970512877	-0.589322476	-0.926369234	-0.560206292	-0.570802625	-0.260779726	-0.179029258	-0.572326661	-0.289711919
bio_5						0.763464316	-0.358022454	0.987883145	0.795493651	0.133162032	0.243794503	-0.122159131	0.426955649	0.226439678	-0.103592583
bio_6							-0.876375905	0.826259193	0.995926565	0.497649014	0.534855543	0.186372546	0.260004897	0.53003961	0.215709306
bio_7								-0.457841612	-0.846601754	-0.620154536	-0.591442843	-0.360538338	-0.057499828	-0.597422352	-0.389105265
bio_10									0.849946334	0.215941278	0.316140881	-0.055365684	0.408219802	0.299732135	-0.034351964
bio_11										0.46470554	0.518794599	0.142479461	0.308488247	0.512126247	0.171124914
bio_12											0.897390264	0.717207358	-0.176780659	0.922581948	0.750823743
bio_13												0.404305712	0.132361141	0.9927632	0.440090923
bio_14													-0.515662366	0.43993826	0.994030217
bio_15														0.088540686	-0.513124926
bio_16															0.475817767
bio_17
