# Supplementary material for: Climate Change Influences on the Global Potential Distribution of Bluetongue Virus
Source: PLoS One. 2016 Mar 9;11(3):e0150489. doi: 10.1371/journal.pone.0150489 (PMC4784974; doi:10.1371/journal.pone.0150489)
Supplement: S4 File — (CSV) [file pone.0150489.s004.csv]

Scenario	Model	Absent (No. of pixels)	Present (No. of pixels)	Present/absent	Percentage (present/absent*100)
RCP2.6	BCC-CSM1-1	320366	264155	0.45191704	45.19170398
RCP2.6	CCSM4	317897	266624	0.456141011	45.61410112
RCP2.6	CNRM-CM5	325405	259116	0.443296306	44.32963059
RCP2.6	GFDL-ESM2G	334625	249896	0.427522707	42.75227066
RCP2.6	GFDL-CM3	304287	280234	0.479425033	47.94250335
RCP2.6	GISS-E2-R	323892	260629	0.44588475	44.58847501
RCP2.6	HadGEM2-AO	317299	267222	0.457164071	45.71640711
RCP2.6	HadGEM2-ES	320712	263809	0.451325102	45.13251021
RCP2.6	IPSL-CM5A-LR	318589	265932	0.454957136	45.49571358
RCP2.6	MIROC5	325238	259283	0.44358201	44.35820099
RCP2.6	MRI-CGCM3	329033	255488	0.437089514	43.70895143
RCP2.6	MIROC-ESM-CHEM	306733	277788	0.475240411	47.52404105
RCP2.6	MIROC-ESM	318977	265544	0.454293344	45.42933445
RCP2.6	NorESM1-M	332937	251584	0.430410541	43.04105413
RCP4.5	ACCESS1-0	314705	269816	0.461601893	46.16018928
RCP4.5	BCC-CSM1-1	335384	249137	0.426224208	42.62242075
RCP4.5	CCSM4	319042	265479	0.454182142	45.41821423
RCP4.5	CESM1-CAM5-1-FV2	285782	298739	0.511083434	51.10834341
RCP4.5	CNRM-CM5	313548	270973	0.463581291	46.35812913
RCP4.5	GFDL-ESM2G	318243	266278	0.455549074	45.55490735
RCP4.5	GFDL-CM3	298019	286502	0.490148344	49.01483437
RCP4.5	GISS-E2-R	324498	260023	0.444848004	44.48480038
RCP4.5	HadGEM2-AO	323918	260603	0.445840269	44.58402692
RCP4.5	HadGEM2-ES	312547	271974	0.465293805	46.52938047
RCP4.5	HadGEM2-CC	321261	263260	0.450385872	45.03858715
RCP4.5	INMCM4	318094	266427	0.455803983	45.58039831
RCP4.5	IPSL-CM5A-LR	300398	284123	0.486078344	48.60783445
RCP4.5	MIROC5	326305	258216	0.441756584	44.17565836
RCP4.5	MRI-CGCM3	338856	245665	0.420284301	42.02843012
RCP4.5	MIROC-ESM-CHEM	301046	283475	0.484969744	48.49697445
RCP4.5	MPI-ESM-LR	306650	277871	0.475382407	47.53824071
RCP4.5	MIROC-ESM	299136	285385	0.488237377	48.82373773
RCP4.5	NorESM1-M	330131	254390	0.435211053	43.52110532
RCP6.0	BCC-CSM1-1	326029	258492	0.442228765	44.22287651
RCP6.0	CCSM4	320166	264355	0.4522592	45.22592003
RCP6.0	GFDL-ESM2G	319455	265066	0.453475581	45.34755809
RCP6.0	GISS-E2-R	326015	258506	0.442252716	44.22527163
RCP6.0	HadGEM2-AO	309356	275165	0.470752976	47.07529755
RCP6.0	HadGEM2-ES	314539	269982	0.461885886	46.18858861
RCP6.0	IPSL-CM5A-LR	317246	267275	0.457254744	45.72547436
RCP6.0	MIROC5	325827	258694	0.442574347	44.25743472
RCP6.0	MRI-CGCM3	329559	254962	0.436189632	43.61896322
RCP6.0	MIROC-ESM-CHEM	297690	286831	0.490711198	49.07111977
RCP6.0	MIROC-ESM	315879	268642	0.459593411	45.95934107
RCP6.0	NorESM1-M	335711	248810	0.425664775	42.56647751
RCP8.5	ACCESS1-0	317911	266610	0.45611706	45.611706
RCP8.5	BCC-CSM1-1	318566	265955	0.454996484	45.49964843
RCP8.5	CCSM4	316734	267787	0.458130675	45.81306745
RCP8.5	CNRM-CM5	325759	258762	0.442690682	44.26906818
RCP8.5	GFDL-CM3	282771	301750	0.516234661	51.62346605
RCP8.5	GISS-E2-R	315907	268614	0.459545508	45.95455082
RCP8.5	HadGEM2-AO	316666	267855	0.458247009	45.82470091
RCP8.5	HadGEM2-ES	315562	268959	0.460135735	46.01357351
RCP8.5	HadGEM2-CC	305062	279459	0.478099162	47.80991615
RCP8.5	INMCM4	318449	266072	0.455196648	45.51966482
RCP8.5	IPSL-CM5A-LR	296315	288206	0.493063551	49.30635512
RCP8.5	MIROC5	326152	258369	0.442018336	44.20183364
RCP8.5	MRI-CGCM3	318310	266211	0.45543445	45.54344497
RCP8.5	MIROC-ESM-CHEM	308618	275903	0.472015548	47.20155478
RCP8.5	MPI-ESM-LR	307478	277043	0.473965863	47.39658626
RCP8.5	MIROC-ESM	308948	275573	0.471450983	47.14509829
RCP8.5	NorESM1-M	324077	260444	0.445568252	44.55682516
